# Supplementary material for: Longer Internode with Same Cell Length: LcSOC1-b2 Gene Involved in Height to First Pod but Not Flowering in Lentil (Lens culinaris Medik.)
Source: Plants (Basel). 2025 Apr 8;14(8):1157. doi: 10.3390/plants14081157 (PMC12030134; doi:10.3390/plants14081157)
Supplement: Supplementary file 1 [file plants-14-01157-s001.zip]

Archive with 1 entries (1 files):
- plants-3528735-supplementary.pdf
